# Supplementary material for: Dissecting Disease-Suppressive Rhizosphere Microbiomes by Functional Amplicon Sequencing and 10× Metagenomics
Source: mSystems. 2021 Jun 8;6(3):e01116-20. doi: 10.1128/mSystems.01116-20 (PMC8269251; doi:10.1128/mSystems.01116-20)
Supplement: TABLE S1 [file msystems.0116-20-st001.xlsx]

## Sheet: count_table2
Sample_id	raw_reads	filtered_reads
S01-30-C-1_38060-A01	51081	49791
S01-30-C-2_38060-B01	56818	55833
S01-30-C-3_38060-C01	80509	77983
S01-30-C-4_38060-D01	74458	72536
S01-30-FC-1_38060-E01	63245	61606
S01-30-FC-3_38060-G01	50017	48532
S01-30-FC-4_38060-H01	44737	44293
S03-30-C-1_38060-A02	40739	40407
S03-30-C-2_38060-B02	49083	48782
S03-30-C-3_38060-C02	38393	38100
S03-30-C-4_38060-D02	46443	45612
S03-30-FC-1_38060-E02	60133	59881
S03-30-FC-2_38060-F02	58612	58319
S03-30-FC-3_38060-G02	46939	45655
S03-30-FC-4_38060-H02	44237	43330
S08-30-C-1_38060-A05	48003	47555
S08-30-C-2_38060-B05	53979	53575
S08-30-C-3_38060-C05	53282	52849
S08-30-C-4_38060-D05	69262	68675
S08-30-FC-1_38060-E05	58179	57706
S08-30-FC-2_38060-F05	72940	72037
S08-30-FC-3_38060-G05	55348	54537
S08-30-FC-4_38060-H05	44477	43997
S11-30-C-1_38060-A03	47925	47470
S11-30-C-2_38060-B03	60414	59636
S11-30-C-3_38060-C03	51129	50523
S11-30-C-4_38060-D03	65310	64618
S11-30-FC-1_38060-E03	56853	56116
S11-30-FC-2_38060-F03	56249	55892
S11-30-FC-3_38060-G03	51856	51447
S11-30-FC-4_38060-H03	51884	51521
S14-30-C-1_38060-A06	54628	54207
S14-30-C-2_38060-B06	57963	57463
S14-30-C-3_38060-C06	53853	52873
S14-30-C-4_38060-D06	44927	44684
S14-30-FC-1_38060-E06	60849	59485
S14-30-FC-2_38060-F06	62600	59934
S14-30-FC-3_38060-G06	49484	48666
S14-30-FC-4_38060-H06	52740	51287
S15-30-C-1_38060-A07	49575	47975
S15-30-C-2_38060-B07	56478	55320
S15-30-C-3_38060-C07	63311	61729
S15-30-C-4_38060-D07	61820	60379
S15-30-FC-1_38060-E07	70395	68945
S15-30-FC-2_38060-F07	68609	67196
S15-30-FC-3_38060-G07	50443	49889
S15-30-FC-4_38060-H07	56869	55692
S17-30-C-1_38060-A08	46294	45521
S17-30-C-2_38060-B08	65423	60442
S17-30-C-3_38060-C08	72608	69159
S17-30-C-4_38060-D08	68024	66860
S17-30-FC-1_38060-E08	63015	62432
S17-30-FC-2_38060-F08	61806	61290
S17-30-FC-3_38060-G08	53770	53049
S17-30-FC-4_38060-H08	49784	49542
S28-30-C-1_38060-A04	44996	43335
S28-30-C-2_38060-B04	59416	57606
S28-30-C-3_38060-C04	35200	34536
S28-30-C-4_38060-D04	57646	56050
S28-30-FC-1_38060-E04	7598	7586
S28-30-FC-2_38060-F04	68512	67319
S28-30-FC-3_38060-G04	44997	44392
S28-30-FC-4_38060-H04	43437	42736
Total	3459604	3396393
