# Supplementary material for: Dissecting Disease-Suppressive Rhizosphere Microbiomes by Functional Amplicon Sequencing and 10× Metagenomics
Source: mSystems. 2021 Jun 8;6(3):e01116-20. doi: 10.1128/mSystems.01116-20 (PMC8269251; doi:10.1128/mSystems.01116-20)
Supplement: TABLE S2 [file msystems.0116-20-st002.xlsx]

## Sheet: Sheet1
Phenotype, permanova
method name PERMANOVA
test statistic name pseudo-F
sample size 63
number of groups 2
test statistic 4.9766
p-value 0.0010
number of permutations 999
Name: PERMANOVA results, dtype: object
Treatment, permanova
method name PERMANOVA
test statistic name pseudo-F
sample size 63
number of groups 2
test statistic 0.8660
p-value 0.6890
number of permutations 999
Name: PERMANOVA results, dtype: object
Phenotype, anosim
method name ANOSIM
test statistic name R
sample size 63
number of groups 2
test statistic 0.3529
p-value 0.0010
number of permutations 999
Name: ANOSIM results, dtype: object
Treatment, anosim
method name ANOSIM
test statistic name R
sample size 63
number of groups 2
test statistic -0.0008
p-value 0.4030
number of permutations 999
Name: ANOSIM results, dtype: object
