# Supplementary material for: Dissecting Disease-Suppressive Rhizosphere Microbiomes by Functional Amplicon Sequencing and 10× Metagenomics
Source: mSystems. 2021 Jun 8;6(3):e01116-20. doi: 10.1128/mSystems.01116-20 (PMC8269251; doi:10.1128/mSystems.01116-20)
Supplement: TABLE S3 [file msystems.0116-20-st003.xlsx]

## Sheet: Sheet1
Substrate specificity	Cumulative relative abundance suppressive	Cumulative relative abundance conducive	Rank sums statistic	Rank sums	p-value
ala	0.1136	0.1355	0.8383	-2.3834	0.0203
asn	0.0077	0.0064	1.2166	-0.5024	0.6172
asp	0.0013	0.0004	3.5484	2.2128	0.0307
cys	0.081	0.0864	0.937	-3.3174	0.0015
dab	0.0006	0.0005	1.0138	2.5104	0.0148
gln	0.0341	0.0373	0.9149	2.5214	0.0144
glu	0.0009	0.0011	0.8449	-2.917	0.005
gly	0.2195	0.2234	0.9825	-0.889	0.3776
leu	0.0122	0.0065	1.8587	3.4547	0.001
phe	0.0015	0.0015	1.0138	0.1616	0.8722
pro	0.0271	0.0238	1.1377	-0.1885	0.8512
ser	0.2781	0.2843	0.9782	-1.2785	0.206
thr	0.2103	0.1817	1.1569	4.8296	9.83e-06
tyr	0.0122	0.0109	1.1152	0.6348	0.528
