# Supplementary material for: Dissecting Disease-Suppressive Rhizosphere Microbiomes by Functional Amplicon Sequencing and 10× Metagenomics
Source: mSystems. 2021 Jun 8;6(3):e01116-20. doi: 10.1128/mSystems.01116-20 (PMC8269251; doi:10.1128/mSystems.01116-20)
Supplement: TABLE S4 [file msystems.0116-20-st004.xlsx]

## Sheet: Sheet1
cluster	suppressive counts	conducive counts
BGC0000438_AAF99707.2	5499	58
BGC0000438_AAO72425.1	4836	47
BGC0000437_AAY37655.1	4834	47
BGC0001416_KPN93063.1	4367	86
BGC0001416_KPN90376.1	4417	234
BGC0001721_AUD11994.1	3824	0
BGC0000984_ABX37383.1	2021	167
BGC0000984_ABX37382.1	1987	137
BGC0001346_AOA33122.1	1503	72
BGC0000438_AAO72424.1	1493	78
BGC0000437_AAY37654.1	1482	78
BGC0000437_AAY37653.1	1443	55
BGC0001842_ABA73955.1	1668	409
BGC0001980_QDF82255.1	1698	474
BGC0001509_WP	1987	800
BGC0000435_AAO56329.1	925	0
BGC0001567_WP	1142	473
BGC0001312_CAY48788.1	418	208
BGC0001416_KPN93064.1	276	76
BGC0000305_BAC67535.1	376	263
BGC0001752_ctg1	409	308
BGC0001984_QED55423.1	76	3
BGC0001519_WP	105	35
BGC0000305_BAC67536.1	142	77
BGC0001331_WP	37	0
BGC0001332_WP	31	6
BGC0000443_AED90003.1	26	3
BGC0000429_AEA30273.1	27	5
BGC0001999_WP	42	23
BGC0000425_AFH75321.1	96	78
BGC0001806_APU91750.1	96	78
BGC0001330_WP	24	6
BGC0000425_AFH75320.1	98	81
BGC0000429_AEA30272.1	18	1
BGC0000447_CCJ67639.1	100	83
BGC0000447_CCJ67638.1	100	83
BGC0001389_AHZ34242.1	96	80
BGC0001389_AHZ34241.1	96	80
BGC0000371_BAH33409.1	34	20
BGC0000431_EFE73312.1	14	0
BGC0000315_CAB38518.1	13	0
BGC0001370_ALV82356.1	13	0
BGC0000437_AAY37647.1	14	2
BGC0001192_AJM89738.1	19	8
BGC0001153_AEZ51520.1	19	8
BGC0001192_AJM89735.1	19	8
BGC0000408_ACA97580.1	19	8
BGC0000403_AFJ14794.1	19	8
BGC0000408_ACA97576.1	19	8
BGC0001153_AEZ51516.1	19	8
BGC0002014_WP	13	2
BGC0001715_CUX79061.1	16	6
BGC0001715_CUX79060.1	16	6
BGC0000429_AEA30274.1	13	4
BGC0001657_BAV56270.1	9	0
BGC0000461_AEP18655.1	5	0
BGC0000461_AEP18656.1	4	0
BGC0001042_ACY06285.1	20	16
BGC0001370_ALV82384.1	3	0
BGC0000315_CAB38517.1	3	0
BGC0001763_BBA20967.1	5	2
BGC0001620_ASX95241.1	5	2
BGC0001214_AJV88375.1	2	0
BGC0001984_QED55421.1	2	0
BGC0000418_AIE77059.1	1	0
BGC0002001_WP	5	5
BGC0000311_CAC48361.1	4	5
BGC0000955_CCA29203.1	0	1
BGC0000341_ABD65958.1	0	2
BGC0000359_AAZ55900.1	0	2
BGC0000385_AEH59099.1	0	2
BGC0000385_AEH59100.1	0	2
BGC0001462_OLZ52457.1	0	2
BGC0000419_AIG79241.1	0	2
BGC0001416_KPN90369.1	0	2
BGC0001459_OKA09423.1	0	2
BGC0001460_EME52990.1	0	2
BGC0000311_CAC48360.1	0	2
BGC0001460_EME52989.1	0	3
BGC0000326_AAK81826.1	0	3
BGC0001975_QBG38784.1	2	5
BGC0001459_OKA09424.1	1	5
BGC0000354_CAM56770.1	31	35
BGC0000393_ABF87031.1	0	4
BGC0000455_AEI58866.1	0	5
BGC0001792_WP	0	8
BGC0000463_AGM14934.1	11	28
BGC0000333_ABW00331.1	0	22
BGC0000447_CCJ67637.1	131	156
BGC0001368_WP	1	26
BGC0000289_CAD91212.1	3	31
BGC0000440_CAE53352.1	2	31
BGC0000441_CAG15011.1	2	31
BGC0001178_AGS77309.1	2	31
BGC0001806_APU91751.1	22	52
BGC0000425_AFH75322.1	15	50
BGC0000413_AAY93356.2	5	41
BGC0000413_AAY93354.1	5	41
BGC0001389_AHZ34243.1	31	73
BGC0000344_CAK15814.1	41	89
BGC0000463_AGM14933.1	41	89
BGC0000344_CAK15815.1	41	89
BGC0001838_AFJ23826.1	38	89
BGC0000439_AHH53506.1	0	66
BGC0001838_AFJ23825.1	15	82
BGC0000411_ABW17377.1	51	119
BGC0000411_ABW17376.1	47	139
BGC0001842_ABA73956.1	279	417
BGC0001980_QDF82259.1	325	477
BGC0001767_ctg1	2438	2651
BGC0000325_CAB53322.1	100	342
BGC0001312_CAY48789.1	124	400
BGC0000389_ABH06369.2	159	444
BGC0000423_CBG75492.1	2445	2741
BGC0000349_CAM02313.1	2291	2589
BGC0000389_ABH06368.2	268	611
BGC0001211_WP	2448	2820
BGC0000413_AAY93445.1	52510	73141
