# Supplementary material for: Dissecting Disease-Suppressive Rhizosphere Microbiomes by Functional Amplicon Sequencing and 10× Metagenomics
Source: mSystems. 2021 Jun 8;6(3):e01116-20. doi: 10.1128/mSystems.01116-20 (PMC8269251; doi:10.1128/mSystems.01116-20)
Supplement: TABLE S5 [file msystems.0116-20-st005.xlsx]

## Sheet: Sheet1
	S01	S03	S11	S28	S08	S14	S15	S17
pH	6,22 SD 0,17	5,28 SD 0,27	7,28 SD 0,19	7,13 SD 0,07	6,87 SD 0,06	7,61 SD 0,05	7,82 SD 0,05	7,75 SD 0,06
OM [%]	3,46 SD 0,35	5,49 SD 0,68	3,48 SD 0,47	3,29 SD 0,12	2,81 SD 0,51	5,04 SD 0,35	3,77 SD 0,63	4,23 SD 0,79
Fe [mg/kg]	0,09 SD 0	0,45 SD 0,06	0,11 SD 0	0,02 SD 0	0,08 SD 0	0,04 SD 0	0,02 SD 0	0,01 SD 0
K [mg/kg]	34 SD 0,92	59,95 SD 2,29	68,77 SD 1,1	71,36 SD 0,44	181,54 SD 3,76	82,49 SD 4,08	45,83 SD 0,53	87,17 SD 2,45
Mg [mg/kg]	163,19 SD 1,75	56,74 SD 2,11	56,43 SD 0,58	160,26 SD 2,7	109,68 SD 1,7	98,91 SD 4,04	60,6 SD 0,52	74,54 SD 0,8
P [mg/kg]	1,4 SD 0,01	2,69 SD 0,08	5,43 SD 0,04	0,79 SD 0,02	16,23 SD 0,05	0,7 SD 0,06	0,9 SD 0,05	1,03 SD 0,04
S [mg/kg]	1,29 SD 0,08	2,6 SD 0,16	1,17 SD 0,15	1,74 SD 0,24	1,14 SD 0,05	8,61 SD 0,08	5,95 SD 0,06	2,27 SD 0,06
C [%]	2,31 SD 0,18	3,77 SD 1,13	1,99 SD 0,88	1,52 SD 0,01	1,94 SD 0,24	2,35 SD 0,14	1,91 SD 0,08	2,63 SD 0,05
N [%]	0,14 SD 0,01	0,26 SD 0,1	0,16 SD 0,07	0,17 SD 0	0,16 SD 0,01	0,15 SD 0,01	0,11 SD 0,01	0,15 SD 0
C:N	16.5	14.5	12.44	8.94	12.13	15.67	17.36	17.53
